# Supplementary material for: Chemical Comparison of Monk Fruit Products Processed by Different Drying Methods Using High-Performance Thin-Layer Chromatography Combined With Chemometric Analysis
Source: Front Nutr. 2022 May 2;9:887992. doi: 10.3389/fnut.2022.887992 (PMC9108421; doi:10.3389/fnut.2022.887992)
Supplement: Supplementary file 2 [file Data_Sheet_2.xlsx]

## Sheet: Supplementary Table 2
Supplementary Table 2. Data extracted from the HPTLC chromatograms of monk fruit products under 366 nm by rTLC program
	Rf.0.009	Rf.0.02	Rf.0.031	Rf.0.042	Rf.0.053	Rf.0.064	Rf.0.075	Rf.0.086	Rf.0.097	Rf.0.108	Rf.0.119	Rf.0.129	Rf.0.14	Rf.0.151	Rf.0.162	Rf.0.173	Rf.0.184	Rf.0.195	Rf.0.206	Rf.0.217	Rf.0.228	Rf.0.239	Rf.0.25	Rf.0.261	Rf.0.272	Rf.0.283	Rf.0.294	Rf.0.304	Rf.0.315	Rf.0.326	Rf.0.337	Rf.0.348	Rf.0.359	Rf.0.37	Rf.0.381	Rf.0.392	Rf.0.403	Rf.0.414	Rf.0.425	Rf.0.436	Rf.0.447	Rf.0.458	Rf.0.469	Rf.0.479	Rf.0.49	Rf.0.501	Rf.0.512	Rf.0.523	Rf.0.534
Putative identity								mogroside V+11-oxo-mogroside V						isomogroside V					mogroside IV+sucrose					siamenoside I		mogroside IV A				glucose+fructose									mogroside III A1				mogroside III E					mogroside III
LT-S1	0.236326	0.242766	0.250072	0.286811	0.323344	0.297255	0.325531	0.369329	0.381053	0.392033	0.350712	0.326068	0.355129	0.346295	0.313354	0.259938	0.262539	0.268937	0.272859	0.309969	0.297833	0.282188	0.281858	0.30192	0.26324	0.234303	0.219897	0.24289	0.256718	0.262951	0.260433	0.270877	0.265965	0.24128	0.229639	0.221424	0.214489	0.211847	0.217379	0.212838	0.214654	0.225882	0.265263	0.249536	0.218865	0.194469	0.198885	0.194964	0.195501
LT-S2	0.251146	0.250568	0.248462	0.277482	0.306832	0.309143	0.325614	0.360908	0.385924	0.395996	0.37259	0.357028	0.37226	0.332508	0.305965	0.270217	0.264974	0.277564	0.26031	0.294943	0.303034	0.27872	0.291393	0.318514	0.277688	0.244541	0.227368	0.241445	0.258039	0.267451	0.270423	0.268937	0.256099	0.253086	0.237812	0.215397	0.218658	0.222415	0.222497	0.210609	0.213127	0.222621	0.228854	0.217874	0.202518	0.201404	0.204912	0.203261	0.193189
LT-S3	0.23612	0.247719	0.263323	0.289825	0.321858	0.300021	0.31839	0.381176	0.384314	0.401899	0.374819	0.369494	0.364912	0.337379	0.306914	0.290898	0.280248	0.270134	0.280578	0.293086	0.284541	0.282601	0.28937	0.306378	0.259567	0.239174	0.231249	0.246852	0.271455	0.275088	0.27356	0.272982	0.259278	0.250444	0.240784	0.223447	0.219856	0.223199	0.227616	0.222869	0.229226	0.265676	0.275088	0.23418	0.213127	0.202394	0.197399	0.196244	0.183901
LT-M1	0.24355	0.25515	0.266543	0.315129	0.345263	0.324623	0.349267	0.3884	0.382869	0.398349	0.398803	0.392322	0.378906	0.358638	0.327265	0.296264	0.288504	0.288916	0.276078	0.253994	0.277028	0.286275	0.313437	0.307905	0.266213	0.240206	0.247595	0.258824	0.274469	0.267245	0.26741	0.277276	0.25903	0.258369	0.235088	0.21709	0.221424	0.230093	0.221176	0.208504	0.20677	0.204252	0.208462	0.20516	0.203385	0.198431	0.196904	0.189226	0.189515
LT-M2	0.237358	0.256801	0.280867	0.311496	0.339979	0.316491	0.332343	0.39645	0.394427	0.397234	0.371517	0.387575	0.372962	0.340475	0.307079	0.284376	0.284665	0.280372	0.297049	0.294654	0.29032	0.295893	0.296347	0.293127	0.260929	0.237895	0.241527	0.254943	0.264768	0.273437	0.274592	0.275088	0.25259	0.248091	0.236987	0.219567	0.215356	0.225222	0.229061	0.225676	0.229763	0.260186	0.272859	0.229556	0.210237	0.207059	0.196739	0.194716	0.19418
LT-M3	0.217172	0.227822	0.238225	0.258328	0.294448	0.290526	0.312157	0.387781	0.40355	0.392487	0.348566	0.379567	0.363509	0.339897	0.29936	0.269556	0.28516	0.273065	0.270134	0.287389	0.283426	0.284087	0.295521	0.304396	0.252879	0.229267	0.227038	0.237069	0.257049	0.279711	0.279092	0.269763	0.251434	0.246894	0.223075	0.215026	0.211723	0.223034	0.214365	0.210279	0.211104	0.222745	0.214737	0.210898	0.206811	0.213333	0.207678	0.20805	0.204417
LT-L1	0.22807	0.228483	0.258493	0.297668	0.325655	0.313395	0.333209	0.394138	0.403385	0.40066	0.37515	0.379112	0.373664	0.349515	0.312363	0.281527	0.295851	0.293044	0.280826	0.285036	0.294654	0.286316	0.310671	0.305139	0.270093	0.25903	0.250114	0.273932	0.27129	0.265841	0.265965	0.278555	0.261176	0.254861	0.236326	0.222745	0.219278	0.233478	0.234675	0.224685	0.241238	0.266502	0.271455	0.226997	0.212425	0.217255	0.211187	0.204912	0.190753
LT-L2	0.227451	0.23839	0.266254	0.304396	0.33709	0.304974	0.324458	0.399917	0.400289	0.406563	0.369205	0.380021	0.373044	0.351331	0.308029	0.27711	0.290815	0.286027	0.280413	0.276656	0.282312	0.288545	0.299897	0.300929	0.256471	0.24033	0.242477	0.252466	0.273478	0.275046	0.274469	0.283922	0.269267	0.264314	0.253003	0.22968	0.232157	0.254035	0.227657	0.218122	0.208751	0.211889	0.212755	0.205944	0.207183	0.20838	0.195624	0.198019	0.201238
LT-L3	0.228607	0.227988	0.248173	0.287719	0.290444	0.277771	0.297461	0.388029	0.402064	0.395253	0.335397	0.343364	0.355129	0.340475	0.297915	0.272941	0.269639	0.281569	0.257337	0.2516	0.271496	0.285325	0.279174	0.289907	0.256264	0.225139	0.230093	0.261631	0.267492	0.26902	0.266047	0.280248	0.273395	0.253292	0.241032	0.217172	0.215728	0.208875	0.219154	0.216471	0.194262	0.191909	0.195789	0.199422	0.20033	0.203509	0.205531	0.201197	0.198101
LT-L4	0.233148	0.221631	0.238349	0.271744	0.303323	0.297296	0.311744	0.395294	0.396987	0.405862	0.355955	0.378411	0.391001	0.362642	0.307162	0.278638	0.29387	0.290526	0.270341	0.260846	0.275294	0.292343	0.326811	0.357936	0.319009	0.306378	0.266419	0.262828	0.273684	0.27195	0.276656	0.284334	0.272941	0.267699	0.251269	0.219236	0.224107	0.227657	0.226419	0.217503	0.213581	0.216966	0.234551	0.210114	0.204541	0.218865	0.230258	0.228277	0.203963
LT-L5	0.239092	0.238431	0.250568	0.278596	0.331765	0.3058	0.309845	0.374365	0.403179	0.403633	0.357564	0.376264	0.393354	0.344644	0.295851	0.27678	0.287967	0.291187	0.267203	0.286605	0.28355	0.284582	0.313767	0.336594	0.306006	0.316987	0.258865	0.258246	0.26902	0.267988	0.272859	0.292136	0.278762	0.265924	0.243096	0.225387	0.231042	0.249082	0.235542	0.223117	0.225924	0.222126	0.22807	0.226749	0.232239	0.25969	0.275583	0.253003	0.219278
LT-XL1	0.233065	0.228153	0.24644	0.271827	0.297544	0.29581	0.298039	0.383364	0.39967	0.398431	0.31967	0.333746	0.358101	0.344603	0.293251	0.266708	0.273189	0.268813	0.257626	0.260516	0.264396	0.273725	0.263488	0.266171	0.240124	0.213168	0.213086	0.225882	0.258411	0.265717	0.269515	0.277234	0.254902	0.234716	0.217874	0.200248	0.198349	0.201651	0.195377	0.188813	0.188689	0.186997	0.19129	0.190712	0.185924	0.20549	0.189391	0.190877	0.184396
LT-XL2	0.22452	0.226584	0.252632	0.285243	0.311909	0.326027	0.33936	0.395583	0.393148	0.403509	0.374861	0.388359	0.386295	0.357482	0.310506	0.292301	0.303034	0.303364	0.255521	0.25709	0.273437	0.286481	0.311166	0.3058	0.254407	0.232239	0.238101	0.265387	0.26547	0.260557	0.2658	0.269515	0.255604	0.249288	0.236698	0.208338	0.215315	0.219525	0.221053	0.201816	0.189432	0.195212	0.197193	0.192735	0.192941	0.195005	0.185139	0.181424	0.179856
LT-XL3	0.230382	0.220475	0.251723	0.286027	0.316574	0.30902	0.311868	0.35484	0.393478	0.39162	0.385428	0.293953	0.358142	0.358803	0.295604	0.248173	0.252962	0.267286	0.262745	0.250072	0.266625	0.259567	0.275129	0.253416	0.221383	0.213664	0.218411	0.253003	0.256223	0.263488	0.266213	0.270506	0.247967	0.224231	0.199587	0.179732	0.190052	0.198349	0.197028	0.188359	0.184479	0.178535	0.182663	0.181053	0.190299	0.205077	0.1929	0.19257	0.179112
HT-S1	0.225676	0.220475	0.23323	0.24289	0.26547	0.265841	0.284995	0.329866	0.395418	0.353643	0.255934	0.283674	0.290072	0.270712	0.240949	0.237977	0.2329	0.236285	0.247678	0.30935	0.289907	0.237069	0.264561	0.288091	0.24904	0.247761	0.220764	0.23517	0.233354	0.262085	0.270918	0.2684	0.2613	0.237895	0.224933	0.213457	0.211971	0.220722	0.22547	0.230877	0.227575	0.233106	0.243137	0.225057	0.207843	0.202766	0.194014	0.208627	0.197812
HT-S2	0.221672	0.220888	0.229391	0.239876	0.263818	0.269267	0.278431	0.35517	0.393395	0.323798	0.24871	0.276904	0.277647	0.266089	0.246109	0.222415	0.230423	0.233478	0.244045	0.289701	0.268029	0.239381	0.27129	0.27484	0.24904	0.242394	0.225387	0.224149	0.223158	0.246316	0.255604	0.251187	0.237069	0.225098	0.226502	0.217915	0.211889	0.225387	0.231125	0.222704	0.231579	0.241115	0.255728	0.229928	0.210361	0.19934	0.199381	0.203096	0.193437
HT-S3	0.223282	0.226956	0.223901	0.241032	0.265222	0.259979	0.273725	0.338865	0.38192	0.294076	0.241238	0.270175	0.257668	0.24582	0.226213	0.22064	0.233725	0.245366	0.283922	0.32871	0.275294	0.237358	0.271496	0.264355	0.233106	0.218947	0.223736	0.238762	0.259649	0.267905	0.27162	0.269804	0.244995	0.227822	0.225181	0.209825	0.211146	0.214448	0.210857	0.213003	0.223364	0.226625	0.231992	0.217214	0.202518	0.200537	0.202105	0.204004	0.199381
HT-M1	0.236698	0.23418	0.242766	0.261218	0.280826	0.275913	0.308607	0.373127	0.394427	0.35129	0.261259	0.282766	0.286605	0.28	0.250237	0.242064	0.236821	0.233767	0.25969	0.291641	0.274386	0.243798	0.287224	0.288173	0.263695	0.250196	0.223901	0.246852	0.25387	0.275377	0.27257	0.277853	0.256471	0.25032	0.231001	0.206729	0.211723	0.228854	0.24549	0.240826	0.225635	0.234634	0.243055	0.215728	0.207637	0.208091	0.20743	0.204211	0.186171
HT-M2	0.214365	0.222993	0.235459	0.243385	0.260227	0.258865	0.277069	0.330733	0.382621	0.303447	0.24128	0.264644	0.257461	0.253622	0.22807	0.221961	0.234427	0.231331	0.253044	0.281651	0.248793	0.239752	0.271249	0.266997	0.255893	0.243137	0.223818	0.225635	0.239174	0.251765	0.271455	0.259525	0.238101	0.224974	0.219567	0.215439	0.216512	0.226047	0.235005	0.239257	0.231827	0.254489	0.261672	0.218617	0.201775	0.206852	0.202064	0.199711	0.208215
HT-M3	0.244747	0.252301	0.251228	0.25515	0.277358	0.282559	0.307534	0.336842	0.371723	0.384603	0.29548	0.284499	0.291352	0.271496	0.256388	0.246027	0.24999	0.24388	0.268524	0.311455	0.276698	0.251558	0.293044	0.270341	0.257544	0.244376	0.23323	0.262208	0.26452	0.264149	0.260516	0.275996	0.268772	0.243839	0.225882	0.225263	0.226956	0.239216	0.255851	0.242972	0.219856	0.220846	0.226006	0.209783	0.204747	0.209247	0.20516	0.203013	0.210898
HT-M4	0.256842	0.259732	0.261053	0.276945	0.296182	0.312611	0.328132	0.376347	0.387864	0.374448	0.27967	0.312405	0.325449	0.282353	0.251971	0.241981	0.254778	0.246976	0.274056	0.317977	0.282023	0.270423	0.308359	0.279381	0.263777	0.241445	0.24033	0.268978	0.268937	0.263034	0.269598	0.277853	0.280124	0.249536	0.229886	0.216429	0.226254	0.236202	0.236987	0.22613	0.219732	0.231125	0.226749	0.209659	0.212673	0.219525	0.212301	0.211806	0.206233
HT-L1	0.230217	0.240289	0.252136	0.264272	0.293829	0.299608	0.310836	0.362972	0.39162	0.345181	0.26741	0.308524	0.307286	0.278142	0.251228	0.247843	0.248586	0.248132	0.259732	0.289205	0.264561	0.25709	0.279752	0.261796	0.257049	0.244211	0.241321	0.243963	0.257379	0.270175	0.269432	0.27063	0.262497	0.244458	0.227781	0.224809	0.230299	0.231538	0.248338	0.230877	0.221961	0.239381	0.224809	0.211723	0.215728	0.205036	0.205697	0.202931	0.203633
HT-L2	0.253829	0.252962	0.257007	0.273065	0.292343	0.289453	0.310382	0.350671	0.37581	0.357193	0.257957	0.27418	0.291641	0.289866	0.253787	0.236037	0.247595	0.251723	0.259732	0.306625	0.264809	0.259278	0.291971	0.270423	0.265965	0.245036	0.231331	0.241899	0.251352	0.271496	0.264438	0.270382	0.259773	0.233725	0.21808	0.21808	0.223117	0.250444	0.266336	0.23645	0.223653	0.223117	0.211847	0.19872	0.205408	0.20871	0.194923	0.198968	0.195707
HT-L3	0.229969	0.238266	0.243385	0.267245	0.284045	0.273684	0.29903	0.369494	0.386047	0.359009	0.257049	0.276698	0.303529	0.277564	0.253086	0.235294	0.23967	0.243467	0.265222	0.307575	0.269391	0.242807	0.272735	0.254778	0.241197	0.226625	0.226502	0.244665	0.26807	0.265593	0.265676	0.272693	0.250114	0.239381	0.217296	0.214118	0.202642	0.217214	0.223323	0.223406	0.23872	0.254613	0.244541	0.211889	0.197564	0.206233	0.193643	0.207554	0.197234
HT-XL1	0.253746	0.253127	0.262043	0.277523	0.296305	0.29676	0.327348	0.362642	0.382332	0.379773	0.301259	0.293251	0.32194	0.293127	0.268111	0.263736	0.267699	0.269969	0.304107	0.351207	0.301672	0.279752	0.31934	0.289164	0.27451	0.245531	0.242931	0.267162	0.249577	0.248834	0.260805	0.265635	0.259814	0.241404	0.226213	0.217296	0.223406	0.244582	0.248297	0.231207	0.231703	0.238555	0.227162	0.19612	0.189143	0.202064	0.190464	0.183158	0.178122
HT-XL2	0.220888	0.217626	0.231538	0.243922	0.274634	0.280454	0.310423	0.359463	0.380144	0.325408	0.248132	0.298204	0.288999	0.262456	0.242724	0.227245	0.236367	0.231331	0.259071	0.283674	0.254076	0.242931	0.260475	0.240454	0.22741	0.217131	0.213498	0.238225	0.247967	0.263117	0.2587	0.260351	0.244623	0.223818	0.203922	0.206935	0.213829	0.226543	0.216305	0.215191	0.213457	0.209866	0.201775	0.20194	0.202477	0.196161	0.186873	0.189185	0.187162
HT-XL3	0.223818	0.223571	0.23645	0.256471	0.27517	0.279917	0.300557	0.363179	0.383695	0.340103	0.264809	0.30613	0.291765	0.256553	0.24128	0.23129	0.242683	0.228896	0.271703	0.285036	0.250526	0.269185	0.291393	0.26419	0.260722	0.222332	0.217255	0.23129	0.248008	0.262951	0.249205	0.251682	0.231909	0.220475	0.210196	0.205986	0.216264	0.240784	0.242023	0.218865	0.204045	0.21226	0.202312	0.186997	0.193973	0.19612	0.191827	0.193519	0.186171
HT-XL4	0.206398	0.20355	0.210072	0.231042	0.242023	0.250114	0.282724	0.369288	0.367926	0.311084	0.262043	0.297833	0.271125	0.253911	0.228731	0.217874	0.224644	0.231785	0.257709	0.265181	0.238555	0.256553	0.267162	0.222332	0.231084	0.206068	0.217792	0.236574	0.25453	0.261176	0.258617	0.261135	0.244376	0.226667	0.205036	0.19195	0.200124	0.211352	0.20161	0.198308	0.19451	0.19001	0.186006	0.181176	0.187657	0.188318	0.180805	0.189185	0.179732
[truncated: 42 more columns]
